# Supplementary material for: Impact of Signet-Ring Cell Histology in the Management of Patients with Non-Metastatic Gastric Cancer: Results from a Retrospective Multicenter Analysis Comparing FLOT Perioperative Chemotherapy vs. Surgery Followed by Adjuvant Chemotherapy
Source: Cancers (Basel). 2023 Jun 25;15(13):3342. doi: 10.3390/cancers15133342 (PMC10340225; doi:10.3390/cancers15133342)
Supplement: Supplementary file 1 [file cancers-15-03342-s001.zip]

Archive with 5 entries (4 files):
- cancers-2419507-supplementary/
- cancers-2419507-supplementary/Figure S1 Histogram for propensity score matching.emf
- cancers-2419507-supplementary/Figure S2 Jitter plot for propensity score matching.emf
- cancers-2419507-supplementary/Supplementary 2 Adjuvant cohort database REVISED.xlsx
- cancers-2419507-supplementary/Table 1 Characteristics of patients in adjuvant cohort.xlsx
