# Supplementary material for: Impact of Signet-Ring Cell Histology in the Management of Patients with Non-Metastatic Gastric Cancer: Results from a Retrospective Multicenter Analysis Comparing FLOT Perioperative Chemotherapy vs. Surgery Followed by Adjuvant Chemotherapy
Source: Cancers (Basel). 2023 Jun 25;15(13):3342. doi: 10.3390/cancers15133342 (PMC10340225; doi:10.3390/cancers15133342)
Supplement: Supplementary file 1 [file cancers-15-03342-s001.zip › cancers-2419507-supplementary/Supplementary 2 Adjuvant cohort database REVISED.xlsx]

## Sheet: Foglio1
ETA'	Sex	TIPO CHIRURGIA	TIPO LINFOADENECTOMIA	STADIO	N° LINFONODI POSITIVI	ISTO	G	MSN	RSN	RFS DEFINE	OS DEFINE	ISTO DIF	TQUATTRO	NZERO	NPIU	SIG	SCHEMA	NEOAD	SEDE	ISTO	RADICALITY
76.8959	M	gastrectomia parziale	linfonodi di piccola e grande curva+leg. Epatoduodenale+a. epatica	pT3N0M0	0/31	INT	G3	0	1	3.44262	4.98361	0	0	1	0	0	FUFA	0	ANTROPILORO	intestinale	R0
90.7479	F	gastrectomia parziale	linfonodi di piccola e grande curva	pT3N2M0	11 su 15	INT	G3	0	0	33.4754	33.4754	0	0	0	1	0	FUFA	0	ANTRO	intestinale	R0
69.2219	M	gastrectomia totale	D1	pT4apN1M0	1 su 11	DIF	G3	1	1	66.1639	#REF!	1	1	0	1	0	FOLFOX	0	corpo	diffuso	R0
63.0575	M	gastrectomia subtotale	D2	pT2pN2cM0	4 su 27	SIG	G3	0	0	#REF!	#REF!	1	0	0	1	1	XELOX/FOLFOX	0	corpo	diffuso	R0
64.1205	M	gastrectomia totale con linfoadenectomia	D2 (D1+?)	pT4a pN2 cM0	3 su 11	SIG	G3	0	0	#REF!	#REF!	1	1	0	1	1	FOLFOX x 8 + CHTRT	0	corpo	diffuso	R1
58.5616	M	gastrectomia totale	D2	pT3 pN2 cM0	5 su 39	INT	G2	0	0	#REF!	#REF!	0	0	0	1	0	XELOX	0	corpo	intestinale	R0
63.6027	F	gastrectomia totale	linfonodi di piccola e grande curva+nodes vena splenica+tripode+a. epatica	pT3N0M0	0/13	SIG	?	0	1	24.2951	31.541	1	0	1	0	1		0	corpo	anaplastico	R0
48.1068	M	gastrectomia totale	D2	pT3 pN2 cM0	12 su 19	DIF	G2	1	1	#REF!	#REF!	1	0	0	1	0	XELOX	0	corpo	diffuso	R0
51.8192	F	gastrectomia totale (+colecistectomia)	D2	pT4 pN0 cM0	0 su 51	NAS	G3	0	1	#REF!	#REF!	0	1	1	0	0	FOLFOX	0	corpo	anaplastico	R0
64.5726	M	gastrectomia totale (+splenectomia)	D2	pT3 pN2 cM0	5 su 18	INT	G2	0	0	#REF!	#REF!	0	0	0	1	0	FOLFOX x 6 + DG x 3	0	cardias	intestinale	R0
76.0192	F	gastrectomia totale	linfonodi di piccola e grande curva	pT3N3M0	31/36	DIF	?	0	0	18.9836	18.9836	1	0	0	1	0	FUFA	0	piccola curva	diffuso	R0
77.6274	M	gastroresezione	D2	pT2 pN1 cM0	2 su 42	MIX	G3	0	0	#REF!	#REF!	MIX	0	0	1	0	XELOX	0	corpo	misto	R0
86.5452	M	gastrectomia subtotale (Billroth II)	linfonodi piccola e grande curva e tripode	pT3N3M0	19/41	INT	G3	0	1	4.95082	9.11475	0	0	0	1	0	FUFA	0	angulus	intestinale	R0
65.1479	M	gastrectomia totale		pT3 pN1 cM0		INT		1	1	41.6393	48.918	0	0	0	1	0	PELF x 6	0	antro-piloro	intestinale	R0
82.4932	F	gastrectomia totale allargata	linfonodi di piccola e grande curva	pT3N1M0	1/15	INT	G2	0	0	14.5246	14.5246	0	0	0	1	0	FUFA	0	antro	intestinale	R0
72.4712	M	gastroresezione parziale	D2	pT3 pN2 cM0	13 su 36	MIX	G2/G3	1	0	45.4098	45.4098	MIX	0	0	1	0	FUFA	0	antro	misto	R0
90.9836	M	gastrectomia subtotale	D1	pT2N1M0	2/14	INT	G2	0	0	22.918	22.918	0	0	0	1	0	FUFA	0	piloro	intestinale	R0
78.2274	M	gastrectomia totale	linfonodi di piccola e grande curva+a. epatica	pT3N1M0	2/24	INT	?	0	0	22.3279	22.3279	0	0	0	1	0	FUFA	0	corpo	intestinale	R0
74.8164	M	gastrectomia totale allargata	linfonodi di piccola e grande curva	pT3N0M0	0/48	INT	G2	0	0	7.86885	7.86885	0	0	1	0	0	FUFA	0	corpo	intestinale	R0
69.589	M	gastrectomia parziale		pT3 pN1 cM0		INT	G1	1	1	9.44262	14.4918	0	0	0	1	0	FUFA	0	antro-piloro	intestinale	R0
71.8986	F	gastroresezione sec billroth 2 con linfoadenectomia	D1	pT4 pN3 (8/15) cM0	8 su 15	DIF	G2 con invasione vascolare	0	1	#REF!	#REF!	1	1	0	1	1	FOLFOX x 10 + 2 DG x 2	0	antro	diffuso	R1
52.0932	M	gastroresezione	D2	pT1 pN2 cM0		SIG	G3	0	0	#REF!	#REF!	1	0	0	1	1	TCF x 2 - FOLFOX x 6	0	corpo	diffuso	R0
53.2575	M	gastroresezione	D2	pT2 pN3 cM0	7 su 21	INT	G3	0	0	#REF!	#REF!	0	0	0	1	0	FOLFOX	0	angulus	intestinale	R0
48.1589	F	gastrectomia totale allargata	linfonodi di piccola e grande curva	pT3N2M0	10/15	SIG	G3	0	0	21.9016	21.9016	1	0	0	1	1	FUFA	0	cardias	diffuso	R0
56.5973	M	gastrectomia totale	D2	pT4 pN3b cM0	32/38	MIX		1	1	#REF!	#REF!	MIX	1	0	1	0	FOLFOX x 4 + CHTRT+ FOLFOX x 4	0	antro-piloro	misto	R1
56.989	M	gastrectomia totale allargata	linfonodi di piccola e grande curva	pT3N2M0	10/19	INT	G3	0	0	6.7541	6.7541	0	0	0	1	0	FUFA	0	antro	intestinale	R0
63.0219	M	gastrectomia totale ed omentectomia con Roux-en-Y	D2	pT4a pN3 cM0	14 su 48	DIF	G3	1	1	#REF!	#REF!	1	1	0	1	0	FOLFOX x 6 + CHTRT	0	corpo	diffuso	R1
63.2904	M	gastrectomia totale	linfonodi di piccola e grande curva	pT3N0M0	0/34	INT	?	0	0	15.2459	15.2459	0	0	1	0	0	FUFA	0	corpo	intestinale	R0
74.7068	F	gastroresezione	D2	pT4 pN0 cM0	0 su 46	INT	G3	0	0	#REF!	#REF!	0	1	1	0	0	FOLFOX x 5 + DG x 6	0	piloro	intestinale	R0
72.8274	M	gastrectomia parziale	linfonodi di piccola e grande curva	pT3N1M0	2/11	SIG	?	0	1	25.2131	30.7541	1	0	0	1	1	FUFA	0	piccola curva	mucinoso	R0
51.4849	M	gastrectomia totale	D2	pT4 pN3b cM0	16 su 45	MIX	G3	1	1	#REF!	#REF!	MIX	1	0	1	0	FOLFOX	0	antro	misto	R1
79.4384	f	gastrect.tot.		pT3N2M0	14//23	INT	G2	1	1	12.5574	15.3443	0	0	0	1	0	FUFA	0	antro	intestinale	R0
67.8055	M	gastroresezione	D2	pT3 pN3 cM0		DIF	G2	1	1	6.13115	11.8033	1	0	0	1	0	DG x 4	0	corpo	diffuso	R2
85.9973	M	gastrectomia totale allargata	D1	pT3N3M0	24/49	INT	G3	0	0	18.3279	18.3279	0	0	0	1	0	FUFA	0	piccola curva	intestinale	R0
61.1616	M	gastrectomia totale		pT3 pN2 cM0		INT	G2	0	1	14.459	75.5082	0	0	0	1	0	TCF x 4	0	corpo	intestinale	R0
65.2986	F	gastrectomia totale con linfoadenectomia	D2	pT1b pN2 cM0	4 su 59	DIF	G3	0	0	#REF!	#REF!	1	0	0	1	0	FOLFOX x 7 + DG x 5	0	corpo	diffuso	R0
74.6685	f	gastrect.tot.		pT3N0M0	0//46	INT	G1	0	0	18.9836	18.9836	0	0	1	0	0	FUFA	0	antro	intestinale	R0
79.9479	M	gastroresezione	D2	pT3 pn0 cM0	0 su 55	INT	G2	0	0	#REF!	#REF!	0	0	1	0	0	DG x 6	0	antro	intestinale	R0
58.0384	F	gastroresezione		pT2 pN1 cM0		INT	G1	1	1	71.8361	108.066	0	0	0	1	0	DG	0	corpo	intestinale	R0
37.7616	F	gastrectomia subtotale	D2	pT4 pN3 cM0	18 su 25	SIG	G3	1	1	41.8033	73.377	1	1	0	1	1	CDDP + 5FU + Mitomicina C x 8	0	corpo	diffuso	R0
78.4384	f	gastrect.tot		pT2N1M0	3//45	DIF	G3	0	0	14.623	14.623	1	0	0	1	0	FUFA	0	cardias	diffuso	R0
30.7644	M	gastroresezione	D1+	pT4 pN2 cM0	3 su 26	MIX	G3	1	1	#REF!	#REF!	MIX	1	0	1	0	FOLFOX x 5 + DG x 4	0	piloro	misto	R1
41.2082	F	gastrectomia totale allargata	linfonodi di piccola e grande curva+tripode	pT3N0M0	0/26	SIG	?	0	0	24.918	24.918	1	0	1	0	1	FUFA	0	antro	diffuso	R0
59.011	M	gastrectomia totale allargata	linfonodi di piccola e grande curva	pT3N1M0	2/9	SIG	?	1	1	10.0984	26.3607	1	0	0	1	1	FUFA	0	corpo	anaplastico	R0
61.8877	F	gastroresezione (R1)	D2	pT3 pn0 cM0	0 su 35	MIX	G3	0	0	53.4098	53.4098	MIX	0	1	0	0	FOLFOX	0	antro-piloro	misto	R1
82.1699	F	gastrectomia totale	linfonodi di piccola e grande curva	pT3N0M0	0/58	INT	G3	0	0	10.918	10.918	0	0	1	0	0	FUFA	0	piccola curva	intestinale	R0
72.9123	M	gastrectomia parziale	linfonodi di piccoli e grande curva+linfonodo dell'arteria splenica, gastrica sx+tripode	pT3N1M0	4/30	INT	G3	0	0	39.8361	39.8361	0	0	0	1	0	FUFA	0	corpo	intestinale	R0
78.7808	F	gastrectomia subtotale	linfonodi di piccola e grande curva	pT3N0M0	0/19	INT	G3	0	0	36.459	36.459	0	0	1	0	0	FUFA	0	antro	intestinale	R0
77.9671	M	gastrectomia totale allargata	linfonodi di piccola e grande curva	pT3N1M0	1/7	INT	G2	0	0	7.90164	7.90164	0	0	0	1	0	FUFA	0	corpo	intestinale	R0
67.5315	M	gastrectomia totale	D2	pT4a pN3 cM0	8 su 31	SIG	G2	0	0	#REF!	#REF!	1	1	0	1	1	FOLFOX	0	fondo	anaplastico	R0
81.2274	M	gastrectomia totale allargata	D1	pT3N3M0	16/32	INT	G3	0	0	12.918	12.918	0	0	0	1	0	FUFA	0	fondo	intestinale	R0
45.263	M	gastroresezione		pT3 pN2 cM0		INT	G2	1	1	12.918	26.2295	0	0	0	1	0	DG x7	0	antro-piloro	intestinale	R0
67.6274	F	gastrectomia parziale	linfonodi di piccola e grande curva+tripode	pT3N0M0	0/17	SIG	G3	0	0	36.4262	36.4262	1	0	1	0	0	FUFA	0	corpo	anaplastico	R0
66.8877	f	gastrect.tot.		pT3N2M0	9//41	DIF	?	0	0	21.9344	21.9344	1	0	0	1	0	FUFA	0	cardias	diffuso	R1
63.2904	M	gastroresezione subtotale con linfoadenectomia	D3	pT3 pN1 cM0	3 su 20	INT	G1	0	1	#REF!	#REF!	0	0	0	1	0	FUFA x 6	0	corpo	intestinale	R0
58.0301	M	gastroresezione	D2	pT2 pN1 cM0		DIF		1	1	33.3443	88.1311	1	0	0	1	0	DG x 9	0	corpo	diffuso	R1
72.2959	m	gastrect.tot.		pT3N0M0	0//35	INT	G2	1	0	27.9672	27.9672	0	0	1	0	0	FUFA	0	antro	intestinale	R0
79.326	f	gastrect.tot.		pT3N0M0	0//40	INT	G2	0	0	12.623	12.623	0	0	1	0	0	FUFA	0	antro-piloro	intestinale	R0
76.9123	M	gastrectomia totale allargata	D2	pT2N1M0	1/13	INT	G2	0	0	16.2623	16.2623	0	0	0	1	0	FUFA	0	angulus	intestinale	R0
73.3123	M	gastrectomia totale		pT3 pN1 cM0		INT	G2	1	1	21.4754	46.2295	0	0	0	1	0	FUFA x 5	0	antro-piloro	intestinale	R1
79.7562	F	gastrectomia totale allargata	linfonodi di piccola e grande curva	pT3N1M0	2/17	INT	G2	0	0	36.6885	36.6885	0	0	0	1	0	FUFA	0	corpo	intestinale	R0
78.7233	m	res. moncone		pT3N0M0	0//20	INT	G2	1	0	13.6721	13.6721	0	0	1	0	0	FUFA	0	corpo	intestinale	R0
72.3452	m	gastrect.tot		pT3N1M0	6//26	DIF	?	0	0	14.9508	14.9508	1	0	0	1	0	FUFA	0	antro	diffuso	R0
79.3616	M	gastrectomia subtotale	linfonodi di piccola e grande curva	pT3N1M0	2/17	DIF	G3	0	0	12.3607	12.3607	1	0	0	1	0	FUFA	0	corpo	diffuso	R0
73.1205	M	gastrectomia subtotale	linfonodi di piccola e grande curva	pT3N1M0	5/10	INT	G3	1	1	4.95082	9.90164	0	0	0	1	0	FUFA	0	piccola curva	intestinale	R1
50.737	M	gastroresezione	D2	pT4a pN0 cM0	0 su 19	SIG	G2	1	1	#REF!	#REF!	1	1	1	0	1	FOLFOX	0	piloro	diffuso	R0
63.2849	M	gastrectomia totale con Roux-en-Y	D2	pT4a pN2 cM0	5 su 44	DIF	G3	0	1	#REF!	#REF!	1	1	0	1	0	FOLFOX x 12	0	corpo	diffuso	R0
65.0767	F	gastrectomia subtotale	D2	pT4a pN2 cM0	6 su 48	SIG	G3	0	0	#REF!	#REF!	1	1	0	1	1	FOLFOX	0	grande curva	diffuso	R0
58.9808	F	gastrectomia totale	D1	pT4a pN2 cM0	5 su 6	SIG	G3	1	1	14.918	21.7049	1	1	0	1	1	FOLFOX x 8 + DG x 4	0	fondo	anaplastico	R1
45.8877	F	gastrectomia totale		pT3 pN3 cM0		DIF	G3	1	1	79.6393	80.7541	1	0	0	1	0	FUFA	0	corpo	diffuso	R0
68.1233	M	gastroresezione sec billroth 2 con linfoadenectomia	D1	pT3 pN2 cM0	3 su 12	INT	G2	0	0	#REF!	#REF!	0	0	0	1	0	FOLFOX x 6 + DG x 6	0	antro	intestinale	R0
55.4658	M	gastroresezione	D2	pT3 pN1 cM0		INT	G1	1	1	11.9344	82.0656	0	0	0	1	0	FUFA x 4	0	piloro	intestinale	R1
48.2411	m	gastrect.tot.		pT2N1M0	2//36	SIG	?	0	0	25.4098	25.4098	1	0	0	1	1	FUFA	0	angulus	diffuso	R0
63.2795	F	gastrectomia totale allargata	linfonodi di piccola e grande curva	pT3N2M0	11/22	DIF	G3	0	0	28	28	1	0	0	1	0	FUFA	0	antro	diffuso	R0
79.4192	M	gastrectomia parziale	D2	pT4N0M0	0/14	INT	G3	0	1	7.04918	11.4426	0	1	1	0	0	FUFA	0	grande curva	intestinale	R1
58.2603	M	resezione gastrica subtotale	10 D1	pT3N1Mo	2	INT		0	0	38.459	38.459	0	0	0	1	0	FUFA	0	corpo	intestinale	R1
72.7096	m	res. moncone		pT3N0M0	0//4	DIF	?	1	0	20.9508	20.9508	1	0	1	0	0	FUFA	0	corpo	diffuso	R0
69.1068	f	gastrect.tot.		pT3N1M0	5//30	INT	G3	0	0	30.5574	30.5574	0	0	0	1	0	FUFA	0	corpo	intestinale	R0
78.2027	F	gastrectomia totale allargata	D2	pT2N1M0	3/27	DIF	?	0	0	29.7705	29.7705	1	0	0	1	0	FUFA	0	antro	diffuso	R0
49.0329	M	gastrectomia totale	D2	pT3 pn0 cM0	0 su 40	INT	G1	0	0	#REF!	#REF!	0	0	1	0	0	FOLFOX	0	cardias	intestinale	R0
73.8767	m	gastrect.tot		pT3N1M0	2//25	INT	G1	0	0	26.8852	26.8852	0	0	0	1	0	FUFA	0	corpo	intestinale	R0
67.3233	F	gastrectomia parziale Billroth II	D1	pT3 pN1 cM0	1 su 9	INT	G2	0	0	#REF!	#REF!	0	0	0	1	0	XELOX x X (proseguito dopo il 2o ciclo a fermo)	0	antro-piloro	intestinale	R0
59.3233	M	gastrectoma totale con linfoadenectomia Roux en Y	D3	pT4a pN3a cM0	12 su 73	INT	G3	0	0	#REF!	#REF!	0	1	0	1	0	XELOX x 8	0	corpo	intestinale	R0
75.3534	m	gastrect.tot.		pT3N0M0	0//20	INT	?	0	0	18.0328	18.0328	0	0	1	0	0	FUFA	0	cardias	intestinale	R0
80.0932	m	gastrect.tot.		pT4N1M0	1//35	INT	G3	0	1	11.2787	13.0164	0	1	0	1	0	FUFA	0	fondo	intestinale	R0
74.8274	M	gastrectomia totale	D1	pT2bN+M0	9 su 10	INT		0	1	2.22951	14.5902	0	0	0	1	0	FUFA	0	corpo	intestinale	R0
63.1616	f	gastrect.tot.		pT2N2M0	10//13	INT	G3	0	0	38.4262	38.4262	0	0	0	1	0	FUFA	0	angulus	intestinale	R0
53.263	m	gastrect.tot.		pT4N0M0	0//31	INT	G1	0	0	22.6885	22.6885	0	1	1	0	0	FUFA	0	corpo-antro	intestinale	R0
65.9068	F	gastroresezione subtotale con anastomosi digiunodigiunale	D2	pT3 pN3a cM0	12 su 26	DIF	G3	1	1	#REF!	#REF!	1	0	0	1	1	FOLFOX x 4 + CHTRT+ FOLFOX x 4	0	corpo	diffuso	R1
68.5096	M	gastrectomia subtotale	linfonodi di piccola e grande curva	pT3N0M0	0/14	INT	G1	0	0	11.082	11.082	0	0	1	0	0	FUFA	0	grande curva	intestinale	R0
80.1205	M	gastrectomia totale allargata	linfonodi di piccola e grande curva	pT3N1M0	1/14	INT	G2	0	0	4.29508	4.29508	0	0	0	1	0	FUFA	0	piccola curva	intestinale	R0
64.9945	m	gastrect.tot.		pT2N1M0	6//41	INT	?	0	0	11.377	11.377	0	0	0	1	0	FUFA	0	antro	intestinale	R0
77.5562	F	gastrectomia totale allargata	D2	pT3N3M0	18/19	DIF	G3	1	1	4.39344	8.36066	1	0	0	1	0	FUFA	0	corpo	diffuso	R0
83.5288	M	gastrectomia totale allargata	D1	pT3N3M0	26/26	SIG	?	0	0	8.29508	8.29508	1	0	0	1	1	FUFA	0	piccola curva	anaplastico	R0
42.6247	M	gastrectomia subtotale	D2	pT3 pN3 cM0		DIF		1	1	6.36066	6.88525	1	0	0	1	0	FOLFOX	0	corpo	diffuso	R0
