# Supplementary material for: Impact of Signet-Ring Cell Histology in the Management of Patients with Non-Metastatic Gastric Cancer: Results from a Retrospective Multicenter Analysis Comparing FLOT Perioperative Chemotherapy vs. Surgery Followed by Adjuvant Chemotherapy
Source: Cancers (Basel). 2023 Jun 25;15(13):3342. doi: 10.3390/cancers15133342 (PMC10340225; doi:10.3390/cancers15133342)
Supplement: Supplementary file 1 [file cancers-15-03342-s001.zip › cancers-2419507-supplementary/Table 1 Characteristics of patients in adjuvant cohort.xlsx]

## Sheet: Foglio1
Characteristic	N (%) tot=95
Sex
male	63 (66%)
female	32 (34%)
Age
≥75	28 (30%)
45-75	61 (64%)
≤45	6 (6%)
pT after surgery
pT1a/b	2 (2%)
pT2	13 (14%)
pT3	61 (64%)
pT4	19 (20%)
pN after surgery
pN0	23 (24%)
pN1	31 (35%)
pN2	23 (24%)
pN3	18 (19%)
Type of Adjuvant therapy
Fluoropyrimidine monotherapy	64 (67%)
Fluoropyrimidine + Platinum	27 (28%)
Triplet (platinum + fluoropyrimidine + other)	4 (4%)
Histotype by Lauren
intestinal-type	52 (55%)
diffuse-type	29 (30%)
mixed	6 (6%)
undifferentiated	7 (7%)
other (mucinous, squamous, etc.)	1 (1%)
Signet ring cells
Yes	17 (18%)
No	78 (82%)
Tumor location
GEJ	6 (6%)
Fundus	4 (4%)
Body	54 (57%)
Antro-pylorus region	31 (32%)
